# Supplementary material for: Isolation, Identification, and Antitumor Activities of Glucosinolates and Isothiocyanates in Chinese Cabbage Seeds
Source: Foods. 2025 Aug 13;14(16):2808. doi: 10.3390/foods14162808 (PMC12385190; doi:10.3390/foods14162808)
Supplement: Supplementary file 1 [file foods-14-02808-s001.zip]

Archive with 1 entries (1 files):
- foods-3740241-supplementary.pdf
